# Supplementary material for: Vector Competence of Eucampsipoda africana (Diptera: Nycteribiidae) for Marburg Virus Transmission in Rousettus aegyptiacus (Chiroptera: Pteropodidae)
Source: Viruses. 2021 Nov 4;13(11):2226. doi: 10.3390/v13112226 (PMC8624361; doi:10.3390/v13112226)
Supplement: Supplementary file 1 [file viruses-13-02226-s001.zip]

Archive with 1 entries (1 files):
- viruses-1403094-supplementary.MOV
